# Supplementary material for: Reply: neutral transcriptome rewiring promotes quantitative disease resistance evolvability at the species level
Source: Plant Cell. 2026 Mar 16;38(5):koag068. doi: 10.1093/plcell/koag068 (PMC13221639; doi:10.1093/plcell/koag068)
Supplement: koag068_Supplementary_Data [file koag068_supplementary_data.zip]

Archive with 4 entries (4 files):
- FigS13.pdf
- Table S1 - Defense related GOs.txt
- Table S2 - List of DEGs with defense GOs.txt
- Table S3 - Top contributing core genes in PLS model.txt
