# Supplementary material for: Reply: neutral transcriptome rewiring promotes quantitative disease resistance evolvability at the species level
Source: Plant Cell. 2026 Mar 16;38(5):koag068. doi: 10.1093/plcell/koag068 (PMC13221639; doi:10.1093/plcell/koag068)
Supplement: koag068_Supplementary_Data [file koag068_supplementary_data.zip › Table S1 - Defense related GOs.txt]

GO:0006952	defense response
GO:0051704	multi-organism process
GO:0009607	response to biotic stimulus
GO:0051707	response to other organism
GO:0006955	immune response
GO:0002376	immune system process
GO:0045087	innate immune response
GO:0009620	response to fungus
GO:0010200	response to chitin
GO:0009617	response to bacterium
GO:0050832	defense response to fungus
GO:0009753	response to jasmonic acid stimulus
GO:0009814	defense response, incompatible interaction
GO:0009751	response to salicylic acid stimulus
GO:0008219	cell death
GO:0016265	death
GO:0042742	defense response to bacterium
GO:0012501	programmed cell death
GO:0031347	regulation of defense response
GO:0009404	toxin metabolic process
GO:0009407	toxin catabolic process
GO:0052542	defense response by callose deposition
GO:0052545	callose localization
GO:0006915	apoptosis
GO:0052482	defense response by cell wall thickening
GO:0052544	defense response by callose deposition in cell wall
GO:0031407	oxylipin metabolic process
GO:0009816	defense response to bacterium, incompatible interaction
GO:0043900	regulation of multi-organism process
GO:0009817	defense response to fungus, incompatible interaction
GO:0009694	jasmonic acid metabolic process
GO:0050776	regulation of immune response
GO:0002682	regulation of immune system process
GO:0009695	jasmonic acid biosynthetic process
GO:0002831	regulation of response to biotic stimulus
GO:0045088	regulation of innate immune response
GO:0031408	oxylipin biosynthetic process
GO:0010941	regulation of cell death
GO:0010112	regulation of systemic acquired resistance
GO:0000302	response to reactive oxygen species
GO:0046217	indole phytoalexin metabolic process
GO:0009700	indole phytoalexin biosynthetic process
GO:0052314	phytoalexin metabolic process
GO:0052315	phytoalexin biosynthetic process
GO:0042542	response to hydrogen peroxide
GO:0009627	systemic acquired resistance
GO:0009863	salicylic acid mediated signaling pathway
GO:0071446	cellular response to salicylic acid stimulus
GO:0009626	plant-type hypersensitive response
GO:0009697	salicylic acid biosynthetic process
GO:0019757	glycosinolate metabolic process
GO:0019760	glucosinolate metabolic process
GO:0034050	host programmed cell death induced by symbiont
GO:0010120	camalexin biosynthetic process
GO:0052317	camalexin metabolic process
GO:0031349	positive regulation of defense response
GO:0043067	regulation of programmed cell death
GO:0009636	response to toxin
GO:0019759	glycosinolate catabolic process
GO:0019762	glucosinolate catabolic process
GO:0009696	salicylic acid metabolic process
GO:0071216	cellular response to biotic stimulus
GO:0031348	negative regulation of defense response
GO:0060548	negative regulation of cell death
GO:0010185	regulation of cellular defense response
GO:0002679	respiratory burst involved in defense response
GO:0006805	xenobiotic metabolic process
GO:0009867	jasmonic acid mediated signaling pathway
GO:0071395	cellular response to jasmonic acid stimulus
GO:0009861	jasmonic acid and ethylene-dependent systemic resistance
GO:0045089	positive regulation of innate immune response
GO:0050778	positive regulation of immune response
GO:0002684	positive regulation of immune system process
GO:0002229	defense response to oomycetes
