# Supplementary material for: Reply: neutral transcriptome rewiring promotes quantitative disease resistance evolvability at the species level
Source: Plant Cell. 2026 Mar 16;38(5):koag068. doi: 10.1093/plcell/koag068 (PMC13221639; doi:10.1093/plcell/koag068)
Supplement: koag068_Supplementary_Data [file koag068_supplementary_data.zip › Table S2 - List of DEGs with defense GOs.txt]

AT1G01100
AT1G01230
AT1G01340
AT1G01470
AT1G01580
AT1G02120
AT1G02170
AT1G02205
AT1G02300
AT1G02305
AT1G02450
AT1G02660
AT1G02860
AT1G02920
AT1G02930
AT1G02940
AT1G02950
AT1G02980
AT1G03440
AT1G03850
AT1G04300
AT1G04370
AT1G04400
AT1G04510
AT1G04540
AT1G04580
AT1G04710
AT1G04880
AT1G05010
AT1G05560
AT1G05690
AT1G05760
AT1G05800
AT1G05970
AT1G06160
AT1G06580
AT1G06620
AT1G07000
AT1G07310
AT1G07360
AT1G07390
AT1G07400
AT1G07570
AT1G07640
AT1G07870
AT1G07890
AT1G08030
AT1G08060
AT1G08370
AT1G08450
AT1G08695
AT1G08720
AT1G08830
AT1G08860
AT1G09070
AT1G09090
AT1G09415
AT1G09665
AT1G09750
AT1G09770
AT1G09970
AT1G10170
AT1G10230
AT1G10360
AT1G10370
AT1G10920
AT1G11000
AT1G11280
AT1G11300
AT1G11303
AT1G11310
AT1G11330
AT1G11340
AT1G11350
AT1G11410
AT1G11580
AT1G11700
AT1G11760
AT1G11820
AT1G11960
AT1G12010
AT1G12130
AT1G12160
AT1G12200
AT1G12210
AT1G12220
AT1G12240
AT1G12280
AT1G12290
AT1G12610
AT1G12630
AT1G12660
AT1G12663
AT1G12820
AT1G13230
AT1G13280
AT1G13605
AT1G13607
AT1G13608
AT1G13609
AT1G13680
AT1G13755
AT1G13960
AT1G14320
AT1G14370
AT1G14390
AT1G14410
AT1G14755
AT1G14780
AT1G14790
AT1G14920
AT1G14930
AT1G14940
AT1G14950
AT1G14960
AT1G15010
AT1G15380
AT1G15520
AT1G15530
AT1G15750
AT1G15757
AT1G15780
AT1G15890
AT1G15920
AT1G16070
AT1G16110
AT1G16120
AT1G16130
AT1G16150
AT1G16160
AT1G16420
AT1G16540
AT1G17170
AT1G17180
AT1G17190
AT1G17250
AT1G17380
AT1G17420
AT1G17440
AT1G17600
AT1G17610
AT1G17615
AT1G17750
AT1G17780
AT1G17860
AT1G17910
AT1G18150
AT1G18250
AT1G18290
AT1G18350
AT1G18570
AT1G18670
AT1G18710
AT1G18870
AT1G19020
AT1G19100
AT1G19180
AT1G19230
AT1G19250
AT1G19350
AT1G19390
AT1G19550
AT1G19570
AT1G19610
AT1G19640
AT1G19670
AT1G20020
AT1G20030
AT1G20140
AT1G20380
AT1G20440
AT1G20500
AT1G20510
AT1G20580
AT1G20620
AT1G20630
AT1G20650
AT1G20823
AT1G20850
AT1G20900
AT1G20910
AT1G21010
AT1G21250
AT1G21270
AT1G21750
AT1G21880
AT1G21910
AT1G22070
AT1G22190
AT1G22770
AT1G22810
AT1G22882
AT1G22885
AT1G22890
AT1G22920
AT1G23120
AT1G23130
AT1G23510
AT1G23520
AT1G23560
AT1G23570
AT1G23580
AT1G23590
AT1G23600
AT1G23640
AT1G23645
AT1G23660
AT1G23670
AT1G23680
AT1G23690
AT1G23910
AT1G23935
AT1G24000
AT1G24010
AT1G24020
AT1G24030
AT1G24062
AT1G24100
AT1G24140
AT1G24150
AT1G24625
AT1G25220
AT1G25280
AT1G25490
AT1G25540
AT1G26190
AT1G26360
AT1G26630
AT1G26700
AT1G26970
AT1G27130
AT1G27140
AT1G27170
AT1G27180
AT1G27190
AT1G27320
AT1G27730
AT1G27950
AT1G28190
AT1G28280
AT1G28290
AT1G28335
AT1G28360
AT1G28380
AT1G28440
AT1G28480
AT1G29030
AT1G29195
AT1G29640
AT1G29660
AT1G29690
AT1G29720
AT1G29730
AT1G29740
AT1G29750
AT1G29850
AT1G30135
AT1G30460
AT1G30580
AT1G30990
AT1G31280
AT1G31290
AT1G31350
AT1G31540
AT1G31580
AT1G31670
AT1G31690
AT1G31710
AT1G31770
AT1G31772
AT1G31930
AT1G32070
AT1G32230
AT1G32540
AT1G32585
AT1G32640
AT1G32763
AT1G32860
AT1G32940
AT1G32960
AT1G33410
AT1G33520
AT1G33560
AT1G33607
AT1G33960
AT1G33980
AT1G33990
AT1G34047
AT1G34370
AT1G35260
AT1G35310
AT1G35435
AT1G35537
AT1G35580
AT1G42540
AT1G42560
AT1G42990
AT1G43160
AT1G43640
AT1G43700
AT1G43850
AT1G44350
AT1G44830
AT1G45145
AT1G47128
AT1G47317
AT1G47370
AT1G47510
AT1G47540
AT1G47600
AT1G47870
AT1G48410
AT1G48480
AT1G48490
AT1G48500
AT1G48630
AT1G48830
AT1G49010
AT1G49050
AT1G49430
AT1G49435
AT1G49540
AT1G49715
AT1G49800
AT1G49860
AT1G50030
AT1G50060
AT1G50180
AT1G50640
AT1G51090
AT1G51360
AT1G51480
AT1G51500
AT1G51660
AT1G51680
AT1G51780
AT1G51800
AT1G51890
AT1G51940
AT1G52030
AT1G52040
AT1G52400
AT1G52410
AT1G52660
AT1G52760
AT1G52940
AT1G53080
AT1G53130
AT1G53320
AT1G53350
AT1G53420
AT1G53430
AT1G53440
AT1G53540
AT1G53680
AT1G53940
AT1G54040
AT1G54050
AT1G54445
AT1G55010
AT1G55020
AT1G55260
AT1G55490
AT1G55870
AT1G56120
AT1G56130
AT1G56140
AT1G56145
AT1G56160
AT1G56233
AT1G56240
AT1G56510
AT1G56520
AT1G56540
AT1G56553
AT1G56560
AT1G56570
AT1G56650
AT1G56680
AT1G57650
AT1G57670
AT1G57830
AT1G57850
AT1G58055
AT1G58260
AT1G58390
AT1G58400
AT1G58410
AT1G58420
AT1G58602
AT1G58807
AT1G58848
AT1G59124
AT1G59218
AT1G59620
AT1G59670
AT1G59700
AT1G59750
AT1G59780
AT1G59820
AT1G59833
AT1G59860
AT1G59870
AT1G59970
AT1G60010
AT1G60320
AT1G60490
AT1G60800
AT1G60983
AT1G60985
AT1G60986
AT1G60987
AT1G60989
AT1G61070
AT1G61120
AT1G61180
AT1G61190
AT1G61300
AT1G61310
AT1G61340
AT1G61360
AT1G61370
AT1G61380
AT1G61390
AT1G61400
AT1G61420
AT1G61430
AT1G61440
AT1G61460
AT1G61475
AT1G61480
AT1G61490
AT1G61500
AT1G61550
AT1G61560
AT1G61580
AT1G61590
AT1G61610
AT1G61688
AT1G61730
AT1G61850
AT1G62045
AT1G62380
AT1G62630
AT1G62660
AT1G62810
AT1G63220
AT1G63350
AT1G63360
AT1G63522
AT1G63535
AT1G63650
AT1G63730
AT1G63740
AT1G63750
AT1G63860
AT1G63870
AT1G63880
AT1G64060
AT1G64070
AT1G64090
AT1G64107
AT1G64195
AT1G64280
AT1G64360
AT1G64550
AT1G64670
AT1G64700
AT1G64750
AT1G64760
AT1G64790
AT1G65060
AT1G65113
AT1G65190
AT1G65250
AT1G65352
AT1G65390
AT1G65484
AT1G65486
AT1G65490
AT1G65500
AT1G65510
AT1G65790
AT1G65800
AT1G65850
AT1G65880
AT1G65930
AT1G66090
AT1G66100
AT1G66140
AT1G66250
AT1G66270
AT1G66280
AT1G66340
AT1G66350
AT1G66480
AT1G66700
AT1G66950
AT1G66980
AT1G67470
AT1G67520
AT1G67560
AT1G67865
AT1G67950
AT1G68110
AT1G68230
AT1G68360
AT1G68780
AT1G68905
AT1G68907
AT1G69170
AT1G69220
AT1G69240
AT1G69370
AT1G69440
AT1G69550
AT1G69730
AT1G69790
AT1G69818
AT1G69825
AT1G69828
AT1G69840
AT1G69900
AT1G69920
AT1G69930
AT1G70110
AT1G70130
AT1G70170
AT1G70480
AT1G70520
AT1G70560
AT1G70690
AT1G70700
AT1G70830
AT1G70840
AT1G70850
AT1G70860
AT1G70870
AT1G70880
AT1G70890
AT1G71220
AT1G71260
AT1G71860
AT1G71930
AT1G72260
AT1G72290
AT1G72300
AT1G72450
AT1G72520
AT1G72840
AT1G72850
AT1G72860
AT1G72870
AT1G72890
AT1G72900
AT1G72910
AT1G72930
AT1G72940
AT1G72950
AT1G73050
AT1G73080
AT1G73260
AT1G73500
AT1G73603
AT1G73607
AT1G73620
AT1G73680
AT1G73805
AT1G73980
AT1G74020
AT1G74080
AT1G74410
AT1G74430
AT1G74590
AT1G74710
AT1G74950
AT1G75030
AT1G75040
AT1G75050
AT1G75270
AT1G75380
AT1G75500
AT1G75800
AT1G75830
AT1G75940
AT1G75950
AT1G76080
AT1G76300
AT1G76370
AT1G76600
AT1G76680
AT1G76690
AT1G76770
AT1G76780
AT1G76880
AT1G76930
AT1G76954
AT1G77093
AT1G77120
AT1G77290
AT1G77300
AT1G77330
AT1G77380
AT1G77470
AT1G77490
AT1G77630
AT1G77700
AT1G77920
AT1G78320
AT1G78340
AT1G78360
AT1G78370
AT1G78380
AT1G78410
AT1G79090
AT1G79110
AT1G79340
AT1G79380
AT1G79670
AT1G79680
AT1G80080
AT1G80460
AT1G80600
AT1G80680
AT1G80780
AT1G80820
AT1G80840
AT2G01180
AT2G01240
AT2G01340
AT2G01520
AT2G01530
AT2G01570
AT2G01630
AT2G01650
AT2G01660
AT2G01830
AT2G01980
AT2G02100
AT2G02120
AT2G02130
AT2G02140
AT2G02147
AT2G02220
AT2G02380
AT2G02390
AT2G02540
AT2G02740
AT2G02780
AT2G02800
AT2G02930
AT2G02990
AT2G03030
AT2G03070
AT2G03160
AT2G03170
AT2G03190
AT2G03300
AT2G03440
AT2G03760
AT2G03913
AT2G03931
AT2G03932
AT2G03933
AT2G03936
AT2G03937
AT2G03955
AT2G04034
AT2G04045
AT2G04046
AT2G04425
AT2G04450
AT2G04740
AT2G04880
AT2G04925
AT2G05117
AT2G05335
AT2G05520
AT2G05790
AT2G05940
AT2G06010
AT2G06050
AT2G06166
AT2G06983
AT2G07180
AT2G10535
AT2G12290
AT2G12465
AT2G12475
AT2G13350
AT2G13542
AT2G13650
AT2G13790
AT2G13800
AT2G13810
AT2G14080
AT2G14282
AT2G14365
AT2G14560
AT2G14580
AT2G14610
AT2G14935
AT2G15010
AT2G15042
AT2G15280
AT2G15480
AT2G15490
AT2G15535
AT2G15890
AT2G16390
AT2G16870
AT2G17050
AT2G17060
AT2G17120
AT2G17220
AT2G17265
AT2G17310
AT2G17430
AT2G17480
AT2G17520
AT2G17723
AT2G17740
AT2G17860
AT2G18170
AT2G18280
AT2G18660
AT2G18730
AT2G18790
AT2G18950
AT2G19190
AT2G19310
AT2G19440
AT2G19520
AT2G19590
AT2G19620
AT2G19760
AT2G19810
AT2G19860
AT2G19893
AT2G19990
AT2G20070
AT2G20160
AT2G20208
AT2G20310
AT2G20370
AT2G20463
AT2G20465
AT2G20580
AT2G20610
AT2G20900
AT2G21210
AT2G21465
AT2G21660
AT2G21725
AT2G21880
AT2G21900
AT2G22000
AT2G22121
AT2G22230
AT2G22240
AT2G22300
AT2G22330
AT2G22345
AT2G22370
AT2G22805
AT2G22807
AT2G22840
AT2G22941
AT2G23150
AT2G23270
AT2G23550
AT2G23560
AT2G23570
AT2G23580
AT2G23590
AT2G23600
AT2G23610
AT2G23620
AT2G23640
AT2G23770
AT2G23960
AT2G23970
AT2G24130
AT2G24210
AT2G24230
AT2G24570
AT2G24615
AT2G24625
AT2G24693
AT2G24850
AT2G25000
AT2G25110
AT2G25185
AT2G25295
AT2G25305
AT2G25320
AT2G25330
AT2G25344
AT2G25685
AT2G25700
AT2G26010
AT2G26020
AT2G26150
AT2G26290
AT2G26330
AT2G26440
AT2G26560
AT2G26690
AT2G26870
AT2G27040
AT2G27050
AT2G27080
AT2G27140
AT2G27145
AT2G27250
AT2G27500
AT2G27670
AT2G27880
AT2G28260
AT2G28290
AT2G28355
AT2G28400
AT2G28405
AT2G28590
AT2G28710
AT2G28790
AT2G28830
AT2G28900
AT2G28930
AT2G29045
AT2G29220
AT2G29250
AT2G29350
AT2G29420
AT2G29440
AT2G29450
AT2G29460
AT2G29470
AT2G29480
AT2G29490
AT2G29500
AT2G30020
AT2G30110
AT2G30230
AT2G30590
AT2G30740
AT2G30750
AT2G30770
AT2G30860
AT2G30870
AT2G30880
AT2G31170
AT2G31230
AT2G31260
AT2G31690
AT2G31865
AT2G31870
AT2G31880
AT2G31890
AT2G31953
AT2G31957
AT2G31980
AT2G32070
AT2G32140
AT2G32240
AT2G32680
AT2G32690
AT2G32700
AT2G32800
AT2G32860
AT2G32940
AT2G33070
AT2G33150
AT2G33233
AT2G33320
AT2G33340
AT2G33380
AT2G33540
AT2G33550
AT2G33580
AT2G33670
AT2G33830
AT2G34040
AT2G34070
AT2G34123
AT2G34600
AT2G34690
AT2G34810
AT2G34930
AT2G35000
AT2G35110
AT2G35490
AT2G35930
AT2G35960
AT2G35980
AT2G36010
AT2G36255
AT2G36450
AT2G36490
AT2G36750
AT2G36770
AT2G36780
AT2G37040
AT2G37130
AT2G37150
AT2G37220
AT2G37430
AT2G37630
AT2G37710
AT2G37760
AT2G37770
AT2G37860
AT2G37870
AT2G37940
AT2G38240
AT2G38470
AT2G38610
AT2G38870
AT2G38900
AT2G39030
AT2G39050
AT2G39200
AT2G39220
AT2G39260
AT2G39660
AT2G39730
AT2G39770
AT2G39940
AT2G40000
AT2G40030
AT2G40140
AT2G40220
AT2G40300
AT2G40330
AT2G40530
AT2G40690
AT2G40750
AT2G40815
AT2G40880
AT2G40995
AT2G41060
AT2G41430
AT2G41480
AT2G41560
AT2G41730
AT2G41760
AT2G41997
AT2G42010
AT2G42260
AT2G42490
AT2G42530
AT2G42800
AT2G42885
AT2G43000
AT2G43120
AT2G43350
AT2G43510
AT2G43520
AT2G43530
AT2G43535
AT2G43550
AT2G43570
AT2G43580
AT2G43590
AT2G43600
AT2G43610
AT2G43620
AT2G43690
AT2G43700
AT2G43710
AT2G43790
AT2G43820
AT2G43840
AT2G43850
AT2G43910
AT2G44110
AT2G44270
AT2G44440
AT2G44460
AT2G44470
AT2G44490
AT2G44730
AT2G44810
AT2G44840
AT2G45220
AT2G45340
AT2G45760
AT2G45820
AT2G45890
AT2G45950
AT2G46170
AT2G46240
AT2G46370
AT2G46400
AT2G46440
AT2G46450
AT2G47060
AT2G47130
AT2G47520
AT2G47730
AT2G47900
AT2G48070
AT3G01080
AT3G01210
AT3G01280
AT3G01290
AT3G01300
AT3G01310
AT3G01420
AT3G01500
AT3G01530
AT3G02080
AT3G02150
AT3G02260
AT3G02860
AT3G02885
AT3G03040
AT3G03190
AT3G03280
AT3G03300
AT3G03450
AT3G03640
AT3G03760
AT3G03950
AT3G03970
AT3G04010
AT3G04120
AT3G04210
AT3G04220
AT3G04290
AT3G04360
AT3G04540
AT3G04545
AT3G04570
AT3G04720
AT3G04740
AT3G04903
AT3G04943
AT3G04945
AT3G05180
AT3G05200
AT3G05360
AT3G05420
AT3G05710
AT3G05727
AT3G05730
AT3G06380
AT3G06490
AT3G06550
AT3G06590
AT3G06980
AT3G06985
AT3G07005
AT3G07040
AT3G07070
AT3G07450
AT3G07525
AT3G07690
AT3G07720
AT3G07780
AT3G08510
AT3G08630
AT3G08640
AT3G08870
AT3G08960
AT3G09010
AT3G09030
AT3G09200
AT3G09260
AT3G09270
AT3G09370
AT3G09640
AT3G09710
AT3G09830
AT3G09840
AT3G09940
AT3G10120
AT3G10190
AT3G10195
AT3G10260
AT3G10390
AT3G10490
AT3G10525
AT3G10580
AT3G10585
AT3G10595
AT3G10870
AT3G10915
AT3G10930
AT3G10985
AT3G11010
AT3G11180
AT3G11240
AT3G11250
AT3G11280
AT3G11340
AT3G11480
AT3G11580
AT3G11650
AT3G11660
AT3G11670
AT3G11820
AT3G11840
AT3G11910
AT3G12140
AT3G12250
AT3G12490
AT3G12500
AT3G12580
AT3G12920
AT3G13100
AT3G13403
AT3G13437
AT3G13560
AT3G13790
AT3G14110
AT3G14130
AT3G14150
AT3G14210
AT3G14310
AT3G14395
AT3G14415
AT3G14420
AT3G14460
AT3G14470
AT3G14840
AT3G15010
AT3G15040
AT3G15210
AT3G15352
AT3G15356
AT3G15390
AT3G15500
AT3G15510
AT3G15700
AT3G15850
AT3G16030
AT3G16390
AT3G16400
AT3G16410
AT3G16470
AT3G16510
AT3G16530
AT3G16720
AT3G16770
AT3G16895
AT3G17155
AT3G17210
AT3G17790
AT3G17860
AT3G17980
AT3G18165
AT3G18260
AT3G18360
AT3G18490
AT3G18690
AT3G18740
AT3G19190
AT3G19290
AT3G19380
AT3G19460
AT3G19515
AT3G19690
AT3G20210
AT3G20310
AT3G20390
AT3G20470
AT3G20530
AT3G20600
AT3G20770
AT3G20993
AT3G20997
AT3G21220
AT3G21240
AT3G21370
AT3G21560
AT3G21630
AT3G21650
AT3G21830
AT3G21840
AT3G21850
AT3G21860
AT3G22231
AT3G22275
AT3G22400
AT3G22600
AT3G22942
AT3G23050
AT3G23165
AT3G23167
AT3G23240
AT3G23280
AT3G23400
AT3G23550
AT3G23560
AT3G23715
AT3G23727
AT3G23780
AT3G23820
AT3G24330
AT3G24508
AT3G24510
AT3G24513
AT3G24550
AT3G24790
AT3G24800
AT3G24900
AT3G24982
AT3G25020
AT3G25070
AT3G25180
AT3G25250
AT3G25265
AT3G25505
AT3G25510
AT3G25560
AT3G25650
AT3G25670
AT3G25760
AT3G25770
AT3G25780
AT3G25820
AT3G25830
AT3G25882
AT3G26020
AT3G26090
AT3G26450
AT3G26460
AT3G26810
AT3G26830
AT3G27060
AT3G27090
AT3G27503
AT3G27670
AT3G27810
AT3G27831
AT3G27835
AT3G27920
AT3G27960
AT3G28450
AT3G28470
AT3G28690
AT3G28910
AT3G28920
AT3G28930
AT3G28940
AT3G29035
AT3G29400
AT3G29670
AT3G29770
AT3G30720
AT3G30775
AT3G33187
AT3G33520
AT3G42473
AT3G42830
AT3G43083
AT3G43300
AT3G43440
AT3G43505
AT3G43670
AT3G43720
AT3G43740
AT3G43800
AT3G43810
AT3G43920
AT3G44260
AT3G44320
AT3G44326
AT3G44400
AT3G44480
AT3G44630
AT3G44670
AT3G44720
AT3G44860
AT3G44880
AT3G45093
AT3G45140
AT3G45290
AT3G45310
AT3G45330
AT3G45390
AT3G45410
AT3G45420
AT3G45430
AT3G45440
AT3G45640
AT3G45860
AT3G46000
AT3G46070
AT3G46080
AT3G46090
AT3G46230
AT3G46355
AT3G46410
AT3G46430
AT3G46510
AT3G46530
AT3G46710
AT3G46730
AT3G46760
AT3G46860
AT3G46930
AT3G47090
AT3G47110
AT3G47520
AT3G47570
AT3G47580
AT3G47620
AT3G48080
AT3G48090
AT3G48150
AT3G48231
AT3G48360
AT3G48430
AT3G48520
AT3G48990
AT3G49110
AT3G49120
AT3G49260
AT3G49480
AT3G49500
AT3G50020
AT3G50260
AT3G50310
AT3G50410
AT3G50440
AT3G50450
AT3G50460
AT3G50470
AT3G50480
AT3G50660
AT3G50740
AT3G50925
AT3G50930
AT3G50950
AT3G50970
AT3G51420
AT3G51430
AT3G51440
AT3G51450
AT3G51550
AT3G51560
AT3G51570
AT3G52400
AT3G52430
AT3G52450
AT3G52530
AT3G53060
AT3G53160
AT3G53180
AT3G53260
AT3G53340
AT3G53380
AT3G53480
AT3G53600
AT3G53810
AT3G53980
AT3G54120
AT3G54420
AT3G54640
AT3G54950
AT3G55040
AT3G55150
AT3G55270
AT3G55430
AT3G55450
AT3G55470
AT3G55550
AT3G55560
AT3G55830
AT3G55840
AT3G55970
AT3G56090
AT3G56400
AT3G56710
AT3G56740
AT3G56860
AT3G57240
AT3G57260
AT3G57270
AT3G57330
AT3G57640
AT3G57700
AT3G57710
AT3G57720
AT3G57730
AT3G57740
AT3G57750
AT3G57760
AT3G57770
AT3G57860
AT3G57960
AT3G57970
AT3G58000
AT3G58350
AT3G58500
AT3G59280
AT3G59370
AT3G59640
AT3G59660
AT3G59700
AT3G59730
AT3G59740
AT3G59750
AT3G59930
AT3G60010
AT3G60020
AT3G60120
AT3G60140
AT3G60190
AT3G60820
AT3G61172
AT3G61175
AT3G61177
AT3G61182
AT3G61190
AT3G61220
AT3G61260
AT3G61415
AT3G61440
AT3G61460
AT3G61560
AT3G61710
AT3G61980
AT3G62590
AT3G62760
AT3G62770
AT3G62780
AT3G62800
AT3G62980
AT3G63190
AT3G63310
AT3G63360
AT3G63420
AT4G00050
AT4G00270
AT4G00360
AT4G00830
AT4G00860
AT4G00960
AT4G00970
AT4G00990
AT4G01070
AT4G01120
AT4G01200
AT4G01230
AT4G01250
AT4G01370
AT4G01610
AT4G01895
AT4G02150
AT4G02195
AT4G02330
AT4G02380
AT4G02410
AT4G02420
AT4G02520
AT4G02550
AT4G02570
AT4G02590
AT4G02600
AT4G02640
AT4G02900
AT4G03110
AT4G03190
AT4G03230
AT4G03240
AT4G03550
AT4G03960
AT4G04490
AT4G04500
AT4G04510
AT4G04540
AT4G04570
AT4G04695
AT4G04780
AT4G04960
AT4G05160
AT4G05200
AT4G05320
AT4G06634
AT4G07990
AT4G08028
AT4G08039
AT4G08290
AT4G08390
AT4G08450
AT4G08480
AT4G08485
AT4G08500
AT4G08850
AT4G08869
AT4G08870
AT4G08875
AT4G08920
AT4G09010
AT4G09153
AT4G09320
AT4G09360
AT4G09420
AT4G09430
AT4G09435
AT4G09647
AT4G09795
AT4G09820
AT4G09984
AT4G10115
AT4G10250
AT4G10457
AT4G10490
AT4G10500
AT4G10595
AT4G10603
AT4G10767
AT4G10780
AT4G11070
AT4G11130
AT4G11170
AT4G11220
AT4G11260
AT4G11280
AT4G11340
AT4G11393
AT4G11460
AT4G11470
AT4G11480
AT4G11485
AT4G11490
AT4G11530
AT4G11650
AT4G11760
AT4G11850
AT4G11890
AT4G11900
AT4G12010
AT4G12020
AT4G12030
AT4G12270
AT4G12280
AT4G12290
AT4G12470
AT4G12480
AT4G12490
AT4G12560
AT4G12570
AT4G12720
AT4G12920
AT4G13095
AT4G13190
AT4G13235
AT4G13955
AT4G13968
AT4G14030
AT4G14060
AT4G14080
AT4G14110
AT4G14272
AT4G14276
AT4G14370
AT4G14400
AT4G14465
AT4G14640
AT4G14713
AT4G14720
AT4G14730
AT4G14785
AT4G14940
AT4G15330
AT4G15415
AT4G15480
AT4G15550
AT4G15733
AT4G15735
AT4G15740
AT4G15755
AT4G15760
AT4G15900
AT4G15975
AT4G16260
AT4G16500
AT4G16690
AT4G16740
AT4G16760
AT4G16860
AT4G16880
AT4G16890
AT4G16900
AT4G16920
AT4G16930
AT4G16940
AT4G16950
AT4G16960
AT4G16990
AT4G17040
AT4G17180
AT4G17410
AT4G17490
AT4G17500
AT4G17660
AT4G17680
AT4G17713
AT4G17718
AT4G17720
AT4G17880
AT4G18040
AT4G18253
AT4G18360
AT4G18470
AT4G18760
AT4G18780
AT4G18823
AT4G18880
AT4G18980
AT4G19010
AT4G19030
AT4G19035
AT4G19038
AT4G19040
AT4G19050
AT4G19060
AT4G19230
AT4G19500
AT4G19510
AT4G19520
AT4G19530
AT4G19660
AT4G19690
AT4G19700
AT4G19810
AT4G19905
AT4G19910
AT4G19920
AT4G19925
AT4G20000
AT4G20380
AT4G20400
AT4G20830
AT4G20860
AT4G20970
AT4G21230
AT4G21380
AT4G21390
AT4G21400
AT4G21410
AT4G21440
AT4G21610
AT4G21870
AT4G21980
AT4G22105
AT4G22115
AT4G22210
AT4G22212
AT4G22214
AT4G22217
AT4G22230
AT4G22235
AT4G22305
AT4G22330
AT4G22730
AT4G22880
AT4G23100
AT4G23130
AT4G23140
AT4G23150
AT4G23160
AT4G23170
AT4G23180
AT4G23190
AT4G23200
AT4G23210
AT4G23220
AT4G23230
AT4G23240
AT4G23250
AT4G23260
AT4G23270
AT4G23280
AT4G23290
AT4G23300
AT4G23310
AT4G23320
AT4G23510
AT4G23515
AT4G23550
AT4G23570
AT4G23600
AT4G23630
AT4G23670
AT4G23680
AT4G23810
AT4G24180
AT4G24230
AT4G24250
AT4G24290
AT4G24460
AT4G24670
AT4G24770
AT4G24970
AT4G25030
AT4G25050
AT4G25110
AT4G25230
AT4G25630
AT4G25790
AT4G25890
AT4G26070
AT4G26090
AT4G26120
AT4G26740
AT4G26750
AT4G26830
AT4G26850
AT4G27190
AT4G27220
AT4G27260
AT4G27290
AT4G27300
AT4G27860
AT4G27870
AT4G28130
AT4G28350
AT4G28460
AT4G28490
AT4G28910
AT4G29010
AT4G29033
AT4G29040
AT4G29050
AT4G29130
AT4G29140
AT4G29210
AT4G29273
AT4G29280
AT4G29283
AT4G29285
AT4G29290
AT4G29300
AT4G29305
AT4G29350
AT4G29360
AT4G29800
AT4G29810
AT4G29940
AT4G30064
AT4G30067
AT4G30070
AT4G30074
AT4G30320
AT4G30340
AT4G30380
AT4G30440
AT4G30530
AT4G30540
AT4G30550
AT4G30650
AT4G31100
AT4G31110
AT4G31140
AT4G31180
AT4G31500
AT4G31550
AT4G31750
AT4G31800
AT4G31970
AT4G32320
AT4G32551
AT4G32570
AT4G32714
AT4G32717
AT4G32770
AT4G32940
AT4G33300
AT4G33430
AT4G33465
AT4G33720
AT4G33730
AT4G33925
AT4G33950
AT4G34131
AT4G34135
AT4G34180
AT4G34210
AT4G34390
AT4G34410
AT4G34460
AT4G34470
AT4G34710
AT4G34890
AT4G35000
AT4G35090
AT4G35160
AT4G35230
AT4G35450
AT4G35480
AT4G35580
AT4G35770
AT4G35790
AT4G35890
AT4G35970
AT4G36010
AT4G36140
AT4G36150
AT4G36270
AT4G36280
AT4G36290
AT4G36430
AT4G36480
AT4G37000
AT4G37050
AT4G37060
AT4G37070
AT4G37150
AT4G37240
AT4G37260
AT4G37290
AT4G37460
AT4G37610
AT4G37750
AT4G37760
AT4G37870
AT4G37930
AT4G37980
AT4G37990
AT4G38130
AT4G38360
AT4G38660
AT4G38670
AT4G38740
AT4G38830
AT4G39030
AT4G39050
AT4G39090
AT4G39260
AT4G39917
AT4G39950
AT4G39980
AT5G01020
AT5G01540
AT5G01550
AT5G01560
AT5G01600
AT5G01900
AT5G01950
AT5G02140
AT5G02190
AT5G02290
AT5G02320
AT5G02490
AT5G02500
AT5G02780
AT5G02790
AT5G03140
AT5G03280
AT5G03320
AT5G03350
AT5G03760
AT5G03890
AT5G04020
AT5G04045
AT5G04230
AT5G04720
AT5G04760
AT5G04870
AT5G04890
AT5G05110
AT5G05170
AT5G05190
AT5G05260
AT5G05300
AT5G05400
AT5G05410
AT5G05600
AT5G05680
AT5G05700
AT5G05730
AT5G05780
AT5G05960
AT5G06320
AT5G06600
AT5G06780
AT5G06950
AT5G06960
AT5G07010
AT5G07300
AT5G07390
AT5G07690
AT5G07700
AT5G07920
AT5G08055
AT5G08120
AT5G08315
AT5G08370
AT5G08505
AT5G08520
AT5G08760
AT5G08790
AT5G09230
AT5G09860
AT5G09976
AT5G09978
AT5G09980
AT5G09990
AT5G10300
AT5G10380
AT5G10520
AT5G10530
AT5G10720
AT5G10760
AT5G10960
AT5G11090
AT5G11250
AT5G11270
AT5G11410
AT5G11510
AT5G11630
AT5G11790
AT5G12020
AT5G12030
AT5G12140
AT5G12170
AT5G12340
AT5G12380
AT5G12870
AT5G13010
AT5G13020
AT5G13050
AT5G13130
AT5G13160
AT5G13170
AT5G13220
AT5G13320
AT5G13330
AT5G13530
AT5G13650
AT5G13930
AT5G14200
AT5G14340
AT5G14930
AT5G15080
AT5G15090
AT5G15130
AT5G15210
AT5G15410
AT5G15660
AT5G16000
AT5G16453
AT5G16710
AT5G16840
AT5G17220
AT5G17290
AT5G17350
AT5G17490
AT5G17680
AT5G17880
AT5G17890
AT5G17960
AT5G17970
AT5G18220
AT5G18350
AT5G18360
AT5G18370
AT5G18403
AT5G18407
AT5G18525
AT5G18610
AT5G18650
AT5G18860
AT5G19172
AT5G19175
AT5G19315
AT5G19380
AT5G19400
AT5G19790
AT5G20010
AT5G20320
AT5G20330
AT5G20340
AT5G20380
AT5G20480
AT5G20570
AT5G20870
AT5G20900
AT5G20970
AT5G21090
AT5G21100
AT5G21105
AT5G21150
AT5G21280
AT5G22250
AT5G22290
AT5G22540
AT5G22570
AT5G22630
AT5G22690
AT5G23035
AT5G23212
AT5G23570
AT5G23650
AT5G23670
AT5G23820
AT5G23950
AT5G24090
AT5G24110
AT5G24210
AT5G24290
AT5G24318
AT5G24360
AT5G24400
AT5G24530
AT5G24540
AT5G24550
AT5G24590
AT5G24620
AT5G24640
AT5G24660
AT5G24770
AT5G24780
AT5G24980
AT5G25110
AT5G25440
AT5G25910
AT5G25980
AT5G26000
AT5G26130
AT5G26170
AT5G26610
AT5G26742
AT5G26920
AT5G26980
AT5G27380
AT5G27420
AT5G27495
AT5G27830
AT5G28000
AT5G28010
AT5G28040
AT5G28288
AT5G28510
AT5G32450
AT5G32619
AT5G33340
AT5G33355
AT5G35450
AT5G35580
AT5G35750
AT5G36890
AT5G36910
AT5G36920
AT5G36925
AT5G36930
AT5G36970
AT5G37055
AT5G37450
AT5G37473
AT5G37474
AT5G37490
AT5G37500
AT5G37670
AT5G37720
AT5G37770
AT5G37840
AT5G38280
AT5G38317
AT5G38330
AT5G38340
AT5G38350
AT5G38850
AT5G38900
AT5G39050
AT5G39365
AT5G39390
AT5G39580
AT5G39610
AT5G40020
AT5G40060
AT5G40090
AT5G40100
AT5G40155
AT5G40280
AT5G40350
AT5G40380
AT5G40440
AT5G40770
AT5G40780
AT5G40820
AT5G40910
AT5G40990
AT5G41210
AT5G41220
AT5G41315
AT5G41540
AT5G41550
AT5G41600
AT5G41740
AT5G41750
AT5G42000
AT5G42050
AT5G42100
AT5G42120
AT5G42190
AT5G42223
AT5G42232
AT5G42235
AT5G42242
AT5G42350
AT5G42650
AT5G42740
AT5G42797
AT5G42810
AT5G42950
AT5G42980
AT5G43401
AT5G43470
AT5G43560
AT5G43570
AT5G43580
AT5G43590
AT5G43730
AT5G43740
AT5G43940
AT5G43980
AT5G44030
AT5G44070
AT5G44210
AT5G44420
AT5G44430
AT5G44510
AT5G44568
AT5G44585
AT5G44870
AT5G44900
AT5G44910
AT5G44920
AT5G44973
AT5G45000
AT5G45010
AT5G45050
AT5G45060
AT5G45070
AT5G45080
AT5G45090
AT5G45100
AT5G45110
AT5G45200
AT5G45210
AT5G45220
AT5G45230
AT5G45240
AT5G45250
AT5G45410
AT5G45440
AT5G45490
AT5G45500
AT5G45510
AT5G45520
AT5G45560
AT5G45630
AT5G45770
AT5G45800
AT5G45875
AT5G45890
AT5G45900
AT5G46050
AT5G46070
AT5G46180
AT5G46260
AT5G46270
AT5G46330
AT5G46350
AT5G46450
AT5G46470
AT5G46490
AT5G46510
AT5G46520
AT5G46760
AT5G46790
AT5G46870
AT5G46871
AT5G46873
AT5G46874
AT5G46877
AT5G47010
AT5G47070
AT5G47075
AT5G47077
AT5G47175
AT5G47220
AT5G47230
AT5G47250
AT5G47260
AT5G47280
AT5G47550
AT5G47910
AT5G48180
AT5G48380
AT5G48485
AT5G48490
AT5G48515
AT5G48543
AT5G48580
AT5G48595
AT5G48605
AT5G48620
AT5G48770
AT5G48780
AT5G48880
AT5G48905
AT5G48945
AT5G48953
AT5G49140
AT5G49450
AT5G49520
AT5G49570
AT5G49780
AT5G50250
AT5G50260
AT5G50423
AT5G50440
AT5G50570
AT5G50670
AT5G50780
AT5G51020
AT5G51060
AT5G51200
AT5G51290
AT5G51450
AT5G51560
AT5G51570
AT5G51630
AT5G51700
AT5G51845
AT5G51910
AT5G51990
AT5G52020
AT5G52310
AT5G52320
AT5G52330
AT5G52605
AT5G52640
AT5G52810
AT5G52830
AT5G53060
AT5G53120
AT5G53570
AT5G53760
AT5G54060
AT5G54215
AT5G54220
AT5G54225
AT5G54230
AT5G54250
AT5G54380
AT5G54610
AT5G54640
AT5G54680
AT5G55120
AT5G55131
AT5G55132
AT5G55180
AT5G55240
AT5G55390
AT5G55410
AT5G55450
AT5G55460
AT5G55565
AT5G55830
AT5G56010
AT5G56030
AT5G56140
AT5G56360
AT5G56368
AT5G56369
AT5G56460
AT5G56580
AT5G56590
AT5G56600
AT5G56750
AT5G56980
AT5G57220
AT5G57490
AT5G57625
AT5G57690
AT5G57890
AT5G58070
AT5G58090
AT5G58120
AT5G58150
AT5G58260
AT5G58310
AT5G58390
AT5G58400
AT5G58430
AT5G58480
AT5G58600
AT5G58940
AT5G59090
AT5G59105
AT5G59140
AT5G59260
AT5G59270
AT5G59720
AT5G59820
AT5G59830
AT5G59890
AT5G60010
AT5G60270
AT5G60280
AT5G60300
AT5G60310
AT5G60320
AT5G60360
AT5G60410
AT5G60553
AT5G60600
AT5G60615
AT5G60805
AT5G60890
AT5G61010
AT5G61170
AT5G61210
AT5G61420
AT5G61590
AT5G61600
AT5G61880
AT5G61890
AT5G61900
AT5G61910
AT5G62380
AT5G62470
AT5G62480
AT5G62623
AT5G62627
AT5G62740
AT5G62900
AT5G63020
AT5G63160
AT5G63310
AT5G63380
AT5G63450
AT5G63660
AT5G63770
AT5G63790
AT5G63840
AT5G63970
AT5G64120
AT5G64440
AT5G64530
AT5G64570
AT5G64640
AT5G64750
AT5G64790
AT5G64810
AT5G64890
AT5G64900
AT5G64905
AT5G64930
AT5G64940
AT5G65040
AT5G65210
AT5G65300
AT5G65530
AT5G65600
AT5G65710
AT5G65970
AT5G66070
AT5G66130
AT5G66210
AT5G66815
AT5G66850
AT5G66890
AT5G66900
AT5G66910
AT5G67160
AT5G67300
AT5G67330
AT5G67385
AT5G67480
AT5G67500
AT5G67620
