# Supplementary material for: Reply: neutral transcriptome rewiring promotes quantitative disease resistance evolvability at the species level
Source: Plant Cell. 2026 Mar 16;38(5):koag068. doi: 10.1093/plcell/koag068 (PMC13221639; doi:10.1093/plcell/koag068)
Supplement: koag068_Supplementary_Data [file koag068_supplementary_data.zip › Table S3 - Top contributing core genes in PLS model.txt]

Rank	Gene	Abslute_PC1_Loading	Group	Defense-related DEGs	Description
1	AT1G72090	0.179	Core	0	Methylthiotransferase
2	AT5G07900	0.177	Core	0	Mitochondrial transcription termination factor family protein
3	AT1G31650	0.175	Core	0	RHO guanyl-nucleotide exchange factor 14
4	AT2G31290	0.175	Core	0	Ubiquitin carboxyl-terminal hydrolase family protein
5	AT4G22290	0.169	Core	0	Ubiquitin-specific protease family C19-related protein
6	AT1G51630	0.168	Core	0	O-fucosyltransferase family protein
7	AT4G39470	0.167	Core	0	Tetratricopeptide repeat (TPR)-like superfamily protein
8	AT4G29910	0.163	Core	0	origin recognition complex protein 5
9	AT1G29530	0.163	Core	0	hypothetical protein
10	AT5G61420	0.163	Core	1	myb domain protein 28
11	AT4G37080	0.161	Core	0	Protein of unknown function, DUF547
12	AT4G31850	0.161	Core	0	proton gradient regulation 3
13	AT3G25805	0.159	Core	0	transmembrane protein
14	AT1G72810	0.157	Core	0	Pyridoxal-5'-phosphate-dependent enzyme family protein
15	AT2G28605	0.153	Core	0	Photosystem II reaction center PsbP family protein
16	AT2G01755	0.153	Core	0	hypothetical protein
17	AT4G00880	0.152	Core	0	SAUR-like auxin-responsive protein family
18	AT5G63710	0.15	Core	0	Leucine-rich repeat protein kinase family protein
19	AT4G01030	0.149	Core	0	pentatricopeptide (PPR) repeat-containing protein
20	AT4G38840	0.148	Core	0	SAUR-like auxin-responsive protein family
21	AT5G54145	0.148	Core	0	hypothetical protein
22	AT3G53700	0.148	Core	0	Pentatricopeptide repeat (PPR) superfamily protein
23	AT3G28040	0.147	Core	0	Leucine-rich receptor-like protein kinase family protein
24	AT1G67330	0.145	Core	0	Protein of unknown function (DUF579)
25	AT4G37470	0.144	Core	0	alpha/beta-Hydrolases superfamily protein
26	AT3G26310	0.143	Core	0	cytochrome P450, family 71, subfamily B, polypeptide 35
27	AT1G28310	0.143	Core	0	Dof-type zinc finger DNA-binding family protein
28	AT2G28070	0.143	Core	0	ABC-2 type transporter family protein
29	AT4G04630	0.141	Core	0	Protein of unknown function, DUF584
30	AT5G03780	0.14	Core	0	TRF-like 10
31	AT2G42190	0.139	Core	0	rho GTPase-activating gacO-like protein
32	AT5G48990	0.139	Core	0	Galactose oxidase/kelch repeat superfamily protein
33	AT2G02950	0.137	Core	0	phytochrome kinase substrate 1
34	AT1G66140	0.136	Core	1	zinc finger protein 4
35	AT4G30000	0.136	Core	0	Dihydropterin pyrophosphokinase / Dihydropteroate synthase
36	AT4G22756	0.136	Core	0	sterol C4-methyl oxidase 1-2
37	AT5G36120	0.135	Core	0	cofactor assembly, complex C (B6F)
38	AT3G26490	0.135	Core	0	Phototropic-responsive NPH3 family protein
39	AT3G04700	0.133	Core	0	Protein of unknown function (DUF1685)
40	AT4G28360	0.131	Core	0	Ribosomal protein L22p/L17e family protein
41	AT1G49650	0.12	Core	0	alpha/beta-Hydrolases superfamily protein
42	AT3G22620	0.115	Core	0	Bifunctional inhibitor/lipid-transfer protein/seed storage 2S albumin superfamily protein
43	AT5G51670	0.112	Core	0	Protein of unknown function (DUF668)
44	AT1G74010	0.106	Core	0	Calcium-dependent phosphotriesterase superfamily protein
45	AT3G21230	0.104	Core	0	4-coumarate:CoA ligase 5
46	AT1G14440	0.103	Core	0	homeobox protein 31
47	AT4G14096	0.099	Core	0	F-box/RNI-like superfamily protein
48	AT2G35965	0.0958	Core	0	hypothetical protein
49	AT5G24000	0.094	Core	0	Protein of unknown function (DUF819)
50	AT2G01505	0.0517	Core	0	CLAVATA3/ESR-RELATED 16
